# Supplementary material for: Surface and Structural Characterization of PVTMS Films Treated by Elemental Fluorine in Liquid Perfluorodecalin
Source: Materials (Basel). 2023 Jan 18;16(3):913. doi: 10.3390/ma16030913 (PMC9917527; doi:10.3390/ma16030913)
Supplement: Supplementary file 1 [file materials-16-00913-s001.zip]

Archive with 1 entries (1 files):
- materials-2146835-supplementary.pdf
